# Supplementary material for: Association of SCAP Gene Polymorphisms with Ambulatory Blood Pressure Parameters in College Students
Source: Genes (Basel). 2026 Jul 19;17(7):825. doi: 10.3390/genes17070825 (PMC13409555; doi:10.3390/genes17070825)
Supplement: Supplementary file 1 [file genes-17-00825-s001.zip]

Archive with 1 entries (1 files):
- genes-4330719-supplementary.pdf
